# Supplementary material for: How Much Do You Fuse? A Comparison of Cell Fusion Assays in a Breast Cancer Model
Source: Int J Mol Sci. 2024 May 23;25(11):5668. doi: 10.3390/ijms25115668 (PMC11172233; doi:10.3390/ijms25115668)
Supplement: Supplementary file 1 [file ijms-25-05668-s001.zip]

Archive with 1 entries (1 files):
- ijms-3002920-supplementary.mp4
